# Supplementary material for: Post-Transcriptional Regulation of Alpha One Antitrypsin by a Proteasome Inhibitor
Source: Int J Mol Sci. 2020 Jun 17;21(12):4318. doi: 10.3390/ijms21124318 (PMC7352753; doi:10.3390/ijms21124318)
Supplement: Supplementary file 1 [file ijms-21-04318-s001.zip › Table S1.xlsx]

## Sheet: Sheet1
			Accession	Name	Abbreviation	No. Peptides matched to the protein
			gi|62088704	heterogeneous nuclear ribonucleoprotein K isoform a variant [Homo sapiens]	hnRNP K	21
			gi|11545863	methylcrotonoyl-CoA carboxylase beta chain, mitochondrial [Homo sapiens]	MCCC2	12
			gi|82659083	double-stranded RNA-binding protein Staufen homolog 1 isoform a [Homo sapiens]	STAU1	8
			gi|4506243	polypyrimidine tract-binding protein 1 isoform a [Homo sapiens]	PTB	8
			gi|62897195	glutamate dehydrogenase 1 variant [Homo sapiens]	GLUD1	6
			gi|5805295	RNA-binding protein isoform G3BP-2a [Homo sapiens]	G3BP2	4
			gi|80478622	GTPase activating protein (SH3 domain) binding protein 1 [Homo sapiens]	G3BP1	4
			gi|339647	thyroid hormone binding protein precursor [Homo sapiens]	TTR	3
			gi|62087598	Propionyl Coenzyme A carboxylase, beta polypeptide variant [Homo sapiens]	PCC	2
			gi|77702086	heat shock protein 60 [Homo sapiens]	hsp60	2
			gi|63101262	M2 isoform of pyruvate kinase protein [Homo sapiens]	PKM2	2
			gi|62088010	zinc finger protein 207 variant [Homo sapiens]	ZNF207	2
			gi|49456715	Fructose-bisphosphate aldolaseALDOA [Homo sapiens]	ALDOA	41
			gi|73486658	aspartate aminotransferase, mitochondrial precursor [Homo sapiens] GOT2	GOT2	8
			gi|499158	mitochondrial acetoacetyl-CoA thiolase [Homo sapiens]	CsACAT	4
